# Supplementary material for: HNF4α-TET2-FBP1 axis contributes to gluconeogenesis and type 2 diabetes
Source: eLife. 2025 Jun 3;13:RP103663. doi: 10.7554/eLife.103663 (PMC12133150; doi:10.7554/eLife.103663)
Supplement: Figure 1—source data 2. [file elife-103663-fig1-data2.zip]

Archive with 10 entries (6 files):
- Figure 1/
- Figure 1/Figure 1C/
- Figure 1/Figure 1C/1C ACTIN.Tif
- Figure 1/Figure 1C/1C TET2.Tif
- Figure 1/Figure 1D/
- Figure 1/Figure 1D/1D ACTIN.Tif
- Figure 1/Figure 1D/1D TET2.Tif
- Figure 1/Figure 1E/
- Figure 1/Figure 1E/1E TET2.Tif
- Figure 1/Figure 1E/1E TUBULIN.Tif
