# Supplementary material for: HNF4α-TET2-FBP1 axis contributes to gluconeogenesis and type 2 diabetes
Source: eLife. 2025 Jun 3;13:RP103663. doi: 10.7554/eLife.103663 (PMC12133150; doi:10.7554/eLife.103663)
Supplement: Figure 3—source data 2. [file elife-103663-fig3-data2.zip]

Archive with 28 entries (23 files):
- Figure 3/
- Figure 3/Figure 3C/
- Figure 3/Figure 3C/Fbp1.Tif
- Figure 3/Figure 3C/Tet2.Tif
- Figure 3/Figure 3C/Tublin.Tif
- Figure 3/Figure 3J/
- Figure 3/Figure 3J/Fbp1-left.Tif
- Figure 3/Figure 3J/Fbp1-right.Tif
- Figure 3/Figure 3J/Flag-Tet2-left.Tif
- Figure 3/Figure 3J/Flag-Tet2-right.tif
- Figure 3/Figure 3J/Tet2-left.Tif
- Figure 3/Figure 3J/Tet2-right.Tif
- Figure 3/Figure 3J/Tublin-left.Tif
- Figure 3/Figure 3J/Tublin-right.Tif
- Figure 3/Figure 3L/
- Figure 3/Figure 3L/FBP1-left.Tif
- Figure 3/Figure 3L/FBP1-right.Tif
- Figure 3/Figure 3L/TET2-left.Tif
- Figure 3/Figure 3L/TET2-right.Tif
- Figure 3/Figure 3L/Tublin-left.Tif
- Figure 3/Figure 3L/Tublin-right.Tif
- Figure 3/Figure 3M/
- Figure 3/Figure 3M/Fbp1-left.Tif
- Figure 3/Figure 3M/Fbp1-right.Tif
- Figure 3/Figure 3M/Tet2-left.Tif
- Figure 3/Figure 3M/Tet2-right.Tif
- Figure 3/Figure 3M/Tubulin-left.Tif
- Figure 3/Figure 3M/Tubulin-right.Tif
