# Supplementary material for: HNF4α-TET2-FBP1 axis contributes to gluconeogenesis and type 2 diabetes
Source: eLife. 2025 Jun 3;13:RP103663. doi: 10.7554/eLife.103663 (PMC12133150; doi:10.7554/eLife.103663)
Supplement: Figure 4—source data 2. [file elife-103663-fig4-data2.zip]

Archive with 24 entries (17 files):
- Figure 4/
- Figure 4/Figure 4D/
- Figure 4/Figure 4D/HNF4α.Tif
- Figure 4/Figure 4D/TET2.Tif
- Figure 4/Figure 4E/
- Figure 4/Figure 4E/GAPDH.Tif
- Figure 4/Figure 4E/HNF4α.Tif
- Figure 4/Figure 4I/
- Figure 4/Figure 4I/FBP1.Tif
- Figure 4/Figure 4I/HNF4α.Tif
- Figure 4/Figure 4I/TET2.Tif
- Figure 4/Figure 4I/Tubulin.Tif
- Figure 4/Figure 4K/
- Figure 4/Figure 4K/Fbp1.Tif
- Figure 4/Figure 4K/Hnf4α.Tif
- Figure 4/Figure 4K/Tubulin.Tif
- Figure 4/Figure 4L/
- Figure 4/Figure 4L/Fbp1.Tif
- Figure 4/Figure 4L/Hnf4α.Tif
- Figure 4/Figure 4L/Tubulin.Tif
- Figure 4/Figure 4M/
- Figure 4/Figure 4M/Fbp1.Tif
- Figure 4/Figure 4M/Hnf4α.Tif
- Figure 4/Figure 4M/Tubulin.Tif
