# Supplementary material for: HNF4α-TET2-FBP1 axis contributes to gluconeogenesis and type 2 diabetes
Source: eLife. 2025 Jun 3;13:RP103663. doi: 10.7554/eLife.103663 (PMC12133150; doi:10.7554/eLife.103663)
Supplement: Figure 5—source data 2. [file elife-103663-fig5-data2.zip]

Archive with 22 entries (16 files):
- Figure 5/
- Figure 5/Figure 4D/
- Figure 5/Figure 5A/
- Figure 5/Figure 5A/IP-HNF4α.Tif
- Figure 5/Figure 5A/IP-TET2.Tif
- Figure 5/Figure 5A/Input-HNF4α.Tif
- Figure 5/Figure 5A/Input-TET2.Tif
- Figure 5/Figure 5A/Input-Tubulin.Tif
- Figure 5/Figure 5C/
- Figure 5/Figure 5C/FBP1.Tif
- Figure 5/Figure 5C/HNF4α.Tif
- Figure 5/Figure 5C/TET2.Tif
- Figure 5/Figure 5C/Tubulin.Tif
- Figure 5/Figure 5C/p-HNF4α.Tif
- Figure 5/Figure 5D/
- Figure 5/Figure 5D/IP-Flag.Tif
- Figure 5/Figure 5D/IP-TET2.Tif
- Figure 5/Figure 5D/Input-Fag.Tif
- Figure 5/Figure 5D/Input-TET2.Tif
- Figure 5/Figure 5F/
- Figure 5/Figure 5F/FBP1.Tif
- Figure 5/Figure 5F/Tubulin.Tif
