# Supplementary material for: HNF4α-TET2-FBP1 axis contributes to gluconeogenesis and type 2 diabetes
Source: eLife. 2025 Jun 3;13:RP103663. doi: 10.7554/eLife.103663 (PMC12133150; doi:10.7554/eLife.103663)
Supplement: Figure 6—source data 2. [file elife-103663-fig6-data2.zip]

Archive with 4 entries (3 files):
- Figure 6/Fbp1.Tif
- Figure 6/Tet2.Tif
- Figure 6/Tubulin.jpg
- Figure 6/
